# Supplementary material for: A Combined GLP-1/PPARa/CB1-Based Therapy to Restore the Central and Peripheral Metabolic Dysregulation Induced by a High-Fructose High-Fat Diet
Source: Int J Mol Sci. 2025 Mar 7;26(6):2420. doi: 10.3390/ijms26062420 (PMC11942104; doi:10.3390/ijms26062420)
Supplement: Supplementary file 1 [file ijms-26-02420-s001.zip]

Archive with 1 entries (1 files):
- ijms-3479564-supplementary.pdf
